# Supplementary material for: Belimumab concentrations and immunogenicity in relation to drug effectiveness and safety in SLE within a Swedish real-world setting
Source: Rheumatology (Oxford). 2025 Mar 3;64(6):3797–805. doi: 10.1093/rheumatology/keaf128 (PMC12107032; doi:10.1093/rheumatology/keaf128)
Supplement: keaf128_Supplementary_Data [file keaf128_supplementary_data.zip]

Archive with 5 entries (4 files):
- keaf128_Supplementary_Data/
- keaf128_Supplementary_Data/rhe-24-2929-File005.pdf
- keaf128_Supplementary_Data/rhe-24-2929-File006.pdf
- keaf128_Supplementary_Data/rhe-24-2929-File007.pdf
- keaf128_Supplementary_Data/rhe-24-2929-File008.pdf
